# Supplementary material for: Fish Assemblages on Estuarine Artificial Reefs: Natural Rocky-Reef Mimics or Discrete Assemblages?
Source: PLoS One. 2013 Jun 3;8(6):e63505. doi: 10.1371/journal.pone.0063505 (PMC3670866; doi:10.1371/journal.pone.0063505)
Supplement: Table S1 — Elative abundance (mean maxN ± SEM), total count and frequency (%) for all species in A. Lake Macquarie (LM), B. Botany Bay (BB) and C. St Georges Basin (SGB) by habitat type identified by BRUV002E. (XLS) [file pone.0063505.s001.xls]

## Sheet: Table S1
A. LM
HABITAT	AR				NR				SD
SPECIES	Mean	Total	SE	Freq (%)	Mean	Total	SE	Freq (%)	Mean	Total	SE	Freq (%)
Acanthopagrus australis	32.3636	356	3.09037	94.4444	28.4545	313	3.64658	80	17.8	178	3.86092	75
Apogon fasciatus	8.5	51	2.18708	15.2778
Dicotylichthys punctulatus	1	2		2.77778	1	2		5.7	1	2		8.33333
Enoplosus armatus	1	1		1.38889
Gerres subfasciatus	3.5	7	2.5	6.94444	1.66667	5	0.333333	11.4286	1.5	3	0.5	5.55556
Liza argentea	1	1		1.38889					2	2		2.77778
Meuschenia freycineti	1.66667	10	0.494413	9.72222	2	2		2.85714
Meuschenia trachylepis	3	21	0.617213	19.4444	2	4		5.71429
Microcanthus strigatus	3.90909	43	0.791484	27.7778	1.2	6	0.2	14.2857
Monacanthus chinensis	1.71429	12	0.359516	13.8889	1.6	8	0.4	22.8571	1.5	3	0.5	8.33333
Monodactylus argenteus	1	4		5.55556
Mugil cephalus	1	1		1.38889	3.25	13	1.25	14.2857	2	2		2.77778
Pagrus auratus	10.4545	115	1.6915	69.4444	3.27273	36	0.428335	45.7143
Pelates sexlineatus	128.4	1284	16.5249	68.0556	19.1818	211	4.54236	77.1429	7.5	15	5.5	11.1111
Pseudocaranx georgianus	1.66667	5	0.666667	4.16667
Rhabdosargus sarba	11.2727	124	1.76888	69.4444	4.9	49	0.924362	51.4286	2.88889	26	0.675863	25
Seriola dumerili	1.5	3	0.5	5.55556
Seriola lalandi	2	8	0.707107	5.55556					3	6	2	5.55556
Sillago ciliata	1	1		1.38889
Trachurus novaezelandiae	9.75	78	3.23347	29.1667	2	2		2.85714	2	2		8.33333
Tylosurus gavialoides	1	1		1.38889
Upeneus tragula	1	1		1.38889					1	1		2.77778
B. BB
Acanthopagrus australis	12.125	97	2.66215	35.4839	9	9		13.3333	5.66667	17	3.71184	36.3636
Anoplocapros inermis	3.5	7	0.5	9.67742
Achoerodus viridis					1	2		13.3333
Apogon limenus	1	1		3.22581	1	1		6.66667
Atypichthys strigatus	44	308	9.64365	38.7097	44.2	221	17.4281	46.6667
Cheilodactylus fuscus	1	1		3.22581
Aulopus purpurissatus					1	1		6.66667
Cheilodactylus vestitus	1	2		6.45161	1	2		13.3333
Coris picta	1	2		6.45161
Dicotylichthys punctulatus	1	1		3.22581
Gobiidae sp.	1	1		3.22581					2	2		18.1818
Dinolestes lewini					27	27		6.66667
Eupetrichthys angustipes					1	1		6.66667
Hypoplectrodes maccullochi	2	4	1	6.45161	2.33333	7	0.666667	33.3333
Mecaenichthys immaculatus	2	2		3.22581	2	2		6.66667
Meuschenia freycineti	1.33333	4	0.333333	12.9032
Meuschenia trachylepis	2	10	0.547723	22.5806					1	2		18.1818
Monacanthus chinensis	1	2		6.45161					1	1		9.09091
Nelusetta ayraudi	19.625	157	7.23567	41.9355					3.5	7	2.5	18.1818
Nemadactylus douglasi	1	1		3.22581
Notalabrus gymnogenis	1	1		3.22581	1.33333	4	0.333333	20
Octopus tetricus	1	3		9.67742	1	1		6.66667
Odax cyanomelas					1	1		6.66667
Ophthalmolepis lineolatus	2.5	5	1.5	6.45161	1.5	6	0.288675	40
Pagrus auratus	15.125	121	2.8874	80.6452	7.42857	52	2.16967	66.6667	2.2	11	0.969536	45.4545
Parapercis ramsayi	1	1		3.22581
Parma microlepis	1.83333	11	0.654047	29.0323
Phyllopteryx taeniloatus	1	1		3.22581
Parapeneus signatus					2	2		6.66667
Parma microlepis					2.57143	18	0.719032	60
Platycephalus fuscus									1.5	3	0.5	18.1818
Pictilabrus laticlavius					1	1		6.66667
Pseudocaranx georgianus	11.25	90	3.8994	38.7097	2.66667	8	0.333333	20	4.33333	13	1.76383	27.2727
Rhabdosargus sarba	3.8	19	1.2	16.129	1	3		20
Scobinichthys granulatus	3	3		6.45161
Scorpis lineolata	1	1		3.22581	6.25	25	3.03795	26.6667
Seriola dumerili	1.33333	4	0.333333	9.67742	1	1		6.66667
Seriola hippos	1.5	3	0.5	9.67742
Seriola lalandi	3	6	2	9.67742	1	1		6.66667
Thalassoma lunare					1	1		6.66667
Trachurus novaezelandiae	38.1667	229	13.4398	25.8065	47.6667	143	19.0555	20
Upeneichthys lineatus	3.5	14	1.19024	22.5806	1	2		13.3333
Upeneichthys vlamingii	1	2		6.45161
C. SGB
Acanthopagrus australis	20.2308	263	2.73194	87.8788	12.1538	158	1.85654	56.25
Centropogon australis	2.71429	19	1.18952	15.1515
Dicotylichthys punctulatus	1	1		1.51515
Gerres subfasciatus	1.75	7	0.75	6.06061	1	3		9.375
Girella tricuspidata	1.45455	16	0.207305	22.7273	1	1		3.125
Meuschenia freycineti	2	4	1	4.54545	1	1		3.125
Meuschenia trachylepis	1.66667	5	0.333333	6.06061	1	3		9.375	1	1		2.94118
Microcanthus strigatus	36.2308	471	6.2019	86.3636
Monacanthus chinensis	1	4		6.06061
Pagrus auratus	2.66667	16	0.666667	15.1515	3	3		3.125	1.75	7	0.478714	11.7647
Pelates sexlineatus	26	338	5.68399	86.3636	4.875	39	0.580563	46.875
Platycephalus fuscus	1	1		1.51515
Pseudocaranx georgianus	11.8182	130	2.86933	37.8788	12.5	25	5.5	6.25	1	1		2.94118
Rhabdosargus sarba	11.8462	154	1.77535	66.6667	10.5455	116	1.6145	75	3.66667	11	1.45297	8.82353
Seriola lalandi					1	1		3.125
Trachurus novaezelandiae	26.8333	322	3.47029	74.2424
